# Supplementary material for: Extractable nitrogen and microbial community structure respond to grassland restoration regardless of historical context and soil composition
Source: AoB Plants. 2015 Jan 1;7:plu085. doi: 10.1093/aobpla/plu085 (PMC4323520; doi:10.1093/aobpla/plu085)
Supplement: Additional Information [file supp_plu085_plu085supp.xls]

## Sheet: soil chem
WP		Invaded		SE		Restored-Weeded		SE		P-value
	Total N (%)	0.2322		<0.1		0.2033		<0.1		0.162
	Total C (%)	3.238		0.2		3.148		0.2		0.727
	Soil organic matter (%)	13.3		0.3		13		0.2		0.541
	C/N	14.03		0.53		15.72		0.8		0.105
	NH4 (ug/g)	7.356		0.28		8.3		0.6		0.308
	NO3 (ug/g)	5.789		1.314		31.889		8.3		0.0011
	Total extractable N (ug/g)	13.14		1.51		40.19		8.6		0.007
	Olsen-P (ug/g)	18.767		1.1		22.1		3.6		0.401
	pH	7.96		<0.1		8		0.1		0.537
		Invaded		SE		Weed/Seed		SE		Fire-Restored		SE		P-value						Invaded		SE		Weed/Seed		SE		Fire-Restored		SE		P-value
	Total N (%)	0.16		0.006		0.1555		0.011		0.1633		0.0047		0.739					Total N (%)	0.16		0.006		0.1555		0.011		0.1633		0.0047		0.739
SRP	Total C (%)	2.18667		0.08		2.09		0.14		2.17		0.064		0.789					Total C (%)	2.18667		0.08		2.09		0.14		2.17		0.064		0.789
	Soil organic matter (%)	8.5		0.3		7.7		0.4		8		0.2		0.152					NH4 (ug/g)	6.4778		0.2515		6.533		0.2963		9.189		2.43		0.6011
	C/N	13.4058		0.0733		13.4994		0.20047		13.2978		0.13771		0.8261					NO3 (ug/g)	3.633		1.6627		2.3556		0.508		1.7667		0.4546		0.5638
	NH4 (ug/g)	6.4778		0.2515		6.533		0.2963		9.189		2.43		0.6011					Total extractable N (ug/g)	10.1111		1.8401		8.8889		0.7523		10.9556		2.384		0.8261
	NO3 (ug/g)	3.633		1.6627		2.3556		0.508		1.7667		0.4546		0.5638
	Total extractable N (ug/g)	10.1111		1.8401		8.8889		0.7523		10.9556		2.384		0.8261
	Olsen-P (ug/g)	5.1		0.71297		3.9889		0.524		4.0778		0.78965		0.0858
	pH	5.93111		0.07453		5.93222		0.04896		5.92889		0.04251		0.9991
		Invaded		SE		Restored-Burned		SE		P-value
	Total N (%)	0.16		0.006		0.1633		0.0047		1
SRP	Total C (%)	2.18667		0.08		2.17		0.064		0.885
	Soil organic matter (%)	8.5		0.3		8		0.2		0.136
	C/N	13.4058		0.0733		13.2978		0.13771		0.499
	NH4 (ug/g)	6.4778		0.2515		9.189		2.43		0.284
	NO3 (ug/g)	3.633		1.6627		1.7667		0.4546		0.295
	Total extractable N (ug/g)	10.1111		1.8401		10.9556		2.384		0.783
	Olsen-P (ug/g)	5.1		0.71297		4.0778		0.78965		0.351
	pH	5.93111		0.07453		5.92889		0.04251		0.98

## Sheet: soil chem combo
	Inland Unrestored		SE		Inland Restored-Burned		SE		Inland Treatment P-value		Coastal Unrestored		SE		Coastal Restored-Weeded		SE		Coastal Treatment P-value		Inland Site		SE		Coastal Site		SE		R2		Site P-value
Total N (%)	0.16		0.006		0.1633		0.0047		1		0.2322		<0.10		0.2033		<0.10		0.162		0.163		0.004		0.218		0.01		0.421		<.0001
Total C (%)	2.18667		0.08		2.17		0.064		0.885		3.238		0.2		3.148		0.2		0.727		2.178		0.051		3.193		0.123		0.628		<.0001
Soil organic matter (%)	8.5		0.3		8		0.2		0.136		13.3		0.3		13		0.2		0.541		8.264		0.185		13.146		0.171		0.915		<.0001
C/N	13.4058		0.0733		13.2978		0.13771		0.499		14.03		0.53		15.72		0.8		0.105		13.352		0.077		14.873		0.521		0.197		0.0067
NH4 (ug/g)	6.4778		0.2515		9.189		2.43		0.284		7.356		0.28		8.3		0.6		0.308		7.833		1.231		7.828		0.351		5e-07		0.997
NO3 (ug/g)	3.633		1.6627		1.7667		0.4546		0.295		5.789		1.314		31.889		8.3		0.0011		2.7		0.866		18.839		5.166		0.218		0.0041
Total extractable N (ug/g)	10.1111		1.8401		10.9556		2.384		0.783		13.14		1.51		40.19		8.6		0.007		10.533		1.464		26.667		5.355		0.199		0.0064
Olsen-P (ug/g)	5.1		0.71297		4.0778		0.78965		0.351		18.767		1.1		22.1		3.6		0.401		4.589		0.531		20.433		1.891		0.657		<.0001
pH	5.93111		0.07453		5.92889		0.04251		0.98		7.96		<0.10		8		0.1		0.537		5.93		0.042		7.981		0.03		0.979		<.0001

## Sheet: tissue chem 
Functional groups	Plant species		N (%)		C (%)		C/N
Native	Stipa pulchra		1.01291		42.6545		42.1108
Exotic	Avena barbata		0.664926		41.2456		62.0303
	Brachypodium distans		1.3		42.2549		31.3121
	Brassica nigra		0.882545		41.1761		56.4804
	Bromus madritensis ssp. rubens		1.6628		42.4823		25.5487
	Erodium brachycarpum		0.633304		42.7013		67.4263

## Sheet: Common PLFA
				Germination					Peak					Senescence					Coastal Site				Germination					Peak					Senescence
Inland Site		Biomarker		Unrestored		Restored-Burned			Unrestored		Restored- Burned			Invaded		Restored- Burned					Biomarker		Invaded		Restored			Invaded		Restored			Invaded		Restored
	General	ISO 17:1 G		13986.9		1772.11	*		1502.42		1514.24			1288.43		1067.48				General	ISO 17:1 G		794.696		954.62			1197.47		959.562			500.6		1095.63
		15:0 3OH		5441.35		633.973	*		290.167		574.29	*		461.123		189.168	*				19:1 (w 8?) Alcohol		118.585		213.853	*		251.444		217.515			0		294.009	**
		19:1 (w 8?) Alcohol		0		324.687			348.661		435.128			312.999		303.3					21:1 w3c		236.731		226.35			119.405		107.555			34.528		293.816
		19:0 CYCLO 11-12 2OH		0		233.326	*		276.15		280.299			168.279		172.852				Bacteria	18:0		285.185		282.174			352.138		328.329			58.9897		359.426	*
		21:1 w3c		0		81.4873			42.7736		0			40.2658		0				Gram +	15:0 ISO		171.917		273.324			291.098		228.434			42.6745		240.763
	Bacteria	14:0		2264.48		173.684	*		180.032		245.221			149.707		228.928					15:0 ANTEISO		114.192		176.6			156.727		133.709			0		128.859
		18:0		12167		846.163	*		1046.52		1209.85			962.973		859.36					16:0 ISO		145.886		184.634			200.316		163.017			0		193.819	*
	Gram +	16:1 ISO G		0		0			67.9877		78.1398			58.2608		58.8763					16:1 w9c		71.6844		98.7348			130.296		75.866			0		91.4495
		15:0 ISO		9508.47		966.608	*		1111.77		1381.37			1187.86		962.559					16:0		720.983		960.05			1039.04		851.546			965.012		993.489
		15:0 ANTEISO		6540.8		650.601	*		725.157		857.996			772.859		677.52					17:0 ISO		128.279		150.251			150.19		138.754			0		166.119	*
		16:0 ISO		7249.58		595.04	*		689.776		856.325			622.311		562.534					17:0 ANTEISO		184.52		214.473			186.791		177.073			0		214.47	*
		16:1 w9c		3949.88		281.186	*		387.547		436.56			321.038		308.418				Gram -	16:1 w7c		563.437		766.021			654.085		561.351			118.603		661.313
		16:0		32211.1		2485.72	*		3045.5		3596.96			2844.19		2959.36					17:1 w8c		85.1712		85.5375			103.394		71.6679			0		84.0172
		17:0 ISO		4698.87		357.42	*		357.925		434.705			331.731		296.172					17:1 Alcohol (w 8?)		107.859		0	*		0		19.3737			0		53.7711
		17:0 ANTEISO		6305.45		513.527	*		560.901		676.642			508.117		467.788					17:0 CYCLO		198.264		212.402			206.707		193.797			0		223.392	*
		22:0		0		330.539	*		352.153		295.759			141.899		0					18:1 w5c		188.007		203.041			237.266		195.821			54.9183		292.091	*
		24:0		9631.23		283.449	*		342.686		313.561			163.993		58.7177				Fungi	18:2 w6c		249.277		163.959			202.306		198.861			53.8707		282.013	*
	Gram -	16:1 w7c		12588.7		1154.94	*		1526.88		1944.75			1353.65		1180.55					18:1 w9c		1162.57		1120.01			1213.38		1296.39			1051.85		1476.87
		17:0 CYCLO		7374.29		735.146	*		841.109		962.525			752.759		647.817				AM Fungi	16:1 w5c		294.896		407.775			424.434		336.132	*		70.8342		437.073	*
		18:1 w5c		13749		942.282	*		1341.63		1640.94			1110.26		1051.54	*			Proteobacteria	19:0 cyclo c11-12		831.283		797.863			856.637		838.241			814.229		1188.48
		17:1 w8c		0		0			76.0778		240.694			0		45.9655				Protozoa	20:4 w6c		195.507		55.4146			57.5393		24.3896			0		42.1078
	Fungi	18:2 w6c		12581.5		520.08	*		1180.81		1294.39			754.579		1040.76
		18:1 w9c		54220.5		3394.46	*		4765.38		5577.3			3865.62		4245.26					WP common spp make up .1% or greater
	AM Fungi	16:1 w5c		11961.1		984.84	*		1408.25		1599.85			1273.36		1041.85
	Microeukaryote	20:0		0		173.837			256.038		255.41			172.749		0
	Protozoa	20:4 w6c		497682		0	*		87.3459		92.7375			94.238		99.034
	Proteobacteria	19:0 cyclo c11-12		0		2257.41	*		2748.59		2918.63			2301.05		2226.02
	Pseudomonas	18:1 w9t Alcohol		944.185		182.269			199.686		263.691			136.374		146.329
	0.1 **
	0.05 *

## Sheet: PCA  Biomarkers
	Inland Site								Coastal Site										Between Sites
	Biomarkers		% wt PC1		% wt PC2				Biomarkers		% wt PC1		% wt PC2		% wt PC3				Functional Group	% wt PC1		% wt PC2
Bacteria general	18:0		4.5						18:0		6.2		2.9							11.0687		5.3349
	14:0		4.3
Gram positive	16:0		4.5						15:0 ISO						-8.8					11.0191		6.45856
	17:0 ANTEISO		4.4						16:0		1.7		-11.9		7.3
	15:0 ANTEISO		4.4						16:0 ISO		6.5
	15:0 ISO		4.4						16:1 w7c		6.2				-4.1
	16:0 ISO		4.5						16:1 w9c				-4.9
	17:0 ISO		4.4						17:0 ANTEISO		6.4
	24:0		4.3						17:0 ISO		6.4
	22:0				14.6				15:0 ANTEISO						-5.4
	16:1 w9c		4.4
Gram negative	17:0 CYCLO		4.4						17:0 CYCLO		6.5									11.0969		-4.38337
	16:1 w7c		4.4						18:1 w5c				4.2
	16:1 2OH								17:1 Alcohol (w 8?)		0.3		13.1		9.4
	18:1 w5c		4.4
Proteobacteria	19:0 cyclo c11-12		-4.0		6.8				19:0 cyclo c11-12		3.5				15.4					-6.25486		10.2014
	19:0 cyclo c11-12 2OH		-3.2		13.1
Fungi	18:2 w6c								18:1 w9c				-6.7		14.2					10.5721		12.472
	18:1 w9c		4.4						18:2 w6c				7.2
AM fungi	16:1 w5c		4.4						16:1 w5c		6.3				-4.2					11.1455		1.05481
Protozoa	20:4 w6c		4.4						20:4 w6c		-0.1		9.8		-7.4					10.463		13.1637
Microeukaryote	20:0				16.0															8.66579		-22.7703
General	15:0 3OH		4.4						20:1 w3c		1.5		-8.3		-12.5					11.0754		0.489576
	ISO 17:1 G		4.4
	19:1 (w 8?) Alcohol				11.6

## Sheet: PLFA Funct
			Germination					Peak					Senescence						0.1 *
Grassland Type	Microbial Functional Group		Unrestored		Restored			Unrestored		Restored			Unrestored		Restored				0.05 **
Inland Grassland																			.001***
	General		240048		53142	***		21534		28807			34587		33510
	General Bacteria		1470719		124444	***		59108		125379			183234		152469
	Gram +		897933		77569	**		76223		83427			107136		91697
	Gram -		414437		34637	***		35871		38600			58637		46054
	Fungi		695573		46975	*		63432		55442			82956		72111
	AM Fungi		135076		11818	***		12502		15280			19198		16899
	Microeukaryote		21184		2086			0		2073			3065		3073
	Protozoa		5216391		0	**		1188		1131			1112		1048
	Proteobacteria		0		2800	***		2074		2019			3364		3314
	Pseudomonas		13969		2187			1756		1495			3164		2396
	Microbial Biomass		7792960		267741	**		252280		267362			362341		314489
	F:B		0.461		0.382			0.555		0.414			0.461		0.469
Coastal Grassland
	General		14022		10959			18573		15032			6007		16676	**
	General Bacteria		3386		3422			4226		3940			708		4313	**
	Gram +		24697		18450			25853		21221			12092		24348	*
	Gram -		15204		13713			14417		12504			2082		15775	**
	Fungi		15408		16942			16988		17943			13269		21107	*
	AM Fungi		4893		3539			5093		4034	*		850		5245	**
	Protozoa		665		2346			691		293			0		505
	Proteobacteria		9574		9975			10280		10059			9771		14262	*
	Microbial Biomass		90565		82187			97554		86315			45193		105756	**
	F:B		0.362		0.465			0.382		0.476	***		0.975		0.481	**
Between Site			Inland		Coastal			Inland		Coastal			Inland		Coastal
	General		146595		12491	**		25171		16802			34049		11341	***
	General Bacteria		797581		3404	**		130267		4083	***		167852		2510	***
	Gram +		487751		21573	**		79825		23537	***		99417		18220	***
	Gram -		224537		14458	**		37236		13461	***		52345		8929	***
	Fungi		371274		16175	**		59437		17466	***		77534		17188	***
	AM Fungi		73447		4216	**		13891		4563	***		18049		3047	***
	Microeukaryote		11635		0	*		1037		0			3069		0	***
	Protozoa		2608196		1506	*		1160		492			1081		253
	Proteobacteria		1400		9775	***		2047		10169	***		3339		12016	***
	Pseudomonas		8078		0	*		1696		0	**		2780		0	***
	Microbial Biomass		4030350		86376	*		259821		91935	***		338415		75475	***
	F:B		0.421		0.413			0.485		0.429			0.465		0.728	*
